# Supplementary material for: High SARS-CoV-2 seroprevalence in Karaganda, Kazakhstan before the launch of COVID-19 vaccination
Source: PLoS One. 2022 Jul 27;17(7):e0272008. doi: 10.1371/journal.pone.0272008 (PMC9328563; doi:10.1371/journal.pone.0272008)
Supplement: S1 Dataset — (XLSX) [file pone.0272008.s001.xlsx]

## Sheet: Xsec N=100_sansNoms
id	Age	Sex (1=men)	BMI	KazNonKaz	1Lab staff 2Clinical staff	COVID-19 like RTI history since April 2020	Any Comorb	Gastrointest cond	Hypertension	CHD	COPD	Malignancy history	Diabetes	Liver disease	Thyroid dysfunction	Kidney disease	Neurologic conditions	Autoimmune condition	IgA	IgG	IgG_PosNeg	IgA_PosNeg	Combined_IgGIgA	PCR_Intermediate	V1_wbc	V1_lymph#	V1_mid#	V1_gran#	V1_HGB g/L	V1_RBC *10^12/L	V1_HCT %	V1_PLT *10^9/L	V1_MPV fL	NTRLZN_PRCNT	NsIgG_V1	NsIgA_V1
001	37	1	28.4055	2	1	1	1	0	0	0	0	0	0	0	1	0	0	0	1.05	0.835	1	1	1	0
002	29	1	29.321	1	0	1	0	0	0	0	0	0	0	0	0	0	0	0	2.637	0.966	1	1	1	0										0
003	39	0	27.5312	1	0	0	0	0	0	0	0	0	0	0	0	0	0	0	0.61	0.442	0	0	0	0										0
004	34	1	23.6713	2	0	0	0	0	0	0	0	0	0	0	0	0	0	0	0.302	0.139	0	0	0	0
005	34	0	20.8209	2	1	1	1	0	0	0	0	0	0	0	0	0	1	1	0.543	0.279	0	0	0	0
006	37	1	27.4691	1	0	0	0	0	0	0	0	0	0	0	0	0	0	0	0.359	0.28	0	0	0	0
007	44	0	22.3081	2	1	0	0	0	0	0	0	0	0	0	0	0	0	0	0.315	0.137	0	0	0	0										0
008	56	0	22.3478	1	2	0	1	0	0	0	0	1	0	0	0	1	0	0	0.532	0.263	0	0	0	0										0
009	30	0	23.4375	1	2	0	1	1	0	0	0	1	0	0	0	1	0	0	0.524	0.145	0	0	0	0										0
010	59	0	30.854	1	2	0	0	0	0	0	0	0	0	0	0	0	0	0	0.582	1.012	1	0	1	0
011	50	0	22.3863	1	0	1	0	0	0	0	0	0	0	0	0	0	0	0	8.577	5.65	1	1	1	0
012	60	0	21.875	1	2	1	1	1	0	0	0	0	0	0	0	0	0	1	0.421	1.329	1	0	1	0
013	70	0	28.764	2	2	0	1	0	1	1	0	0	0	0	0	0	0	0	0.322	0.153	0	0	0	0										0
014	52	0	27.8852	1	2	1	1	0	0	0	0	0	0	0	1	0	0	1	0.378	0.282	0	0	0	0										0
015	77	1	26.6728	2	2	0	0	0	0	0	0	0	0	0	0	0	0	0	0.548	0.129	0	0	0	0
016	33	0	19.8177	1	2	0	0	0	0	0	0	0	0	0	0	0	0	0	0.258	0.153	0	0	0	0										0.38
017	31	0	28.7317	1	2	1	0	0	0	0	0	0	0	0	0	0	0	0	1.918	0.661	0	1	1	0										12.36
018	64	1	27.7008	2	0	1	1	0	0	0	1	0	0	0	0	0	0	0	3.064	1.7	1	1	1	0										31.56
019	33	1	26.3129	2	2	1	1	1	0	0	0	0	0	0	0	0	0	0	1.476	0.418	0	1	1	0										26.05
020	36	0	27.1178	1	0	0	1	0	0	0	0	0	0	0	0	1	0	0	1.285	1.203	1	1	1	0										19.3
021	38	1	23.4568	2	1	1	1	1	0	0	0	0	0	0	0	0	0	0	0.719	0.305	0	0	0	0										23.99
022	31	0	20.4467	1	0		0	0	0	0	0	0	0	0	0	0	0	0	0.852	2.847	1	1	1	0
023	67	0	26.6667	2	0	0	1	0	0	0	0	0	0	0	0	0	0	1	0.333	0.15	0	0	0	0										0
024	63	1	33.91	1	0	0	1	0	1	0	0	0	0	0	0	0	0	0	1.989	1.142	1	1	1	0										0
025	33	0	31.5886	1	2	0	0	0	0	0	0	0	0	0	0	0	0	0	1.996	1.65	1	1	1	0										30.07
026	47	1	23.1481	1	0	1	0	0	0	0	0	0	0	0	0	0	0	0	1.753	0.961	1	1	1	0										20.04
027	52	1	28.4053	1	0		0	0	0	0	0	0	0	0	0	0	0	0	0.323	0.149	0	0	0	0
028	60	0	35.8564	2	0	0	1	0	0	0	0	0	0	0	1	0	0	0	0.431	0.421	0	0	0	0										0
029	53	1	28.0557	1	0	1	1	0	1	0	0	0	0	0	0	0	0	0	2.768	1.226	1	1	1	0										36.08
030	47	0	28.7356	2	0	0	1	1	0	0	0	0	0	0	0	0	0	1	0.375	0.2	0	0	0	0										0
031	60	0	22.0386	1	0	0	0	0	0	0	0	0	0	0	0	0	0	0	0.228	0.124	0	0	0	0										8.65
032	47	0	24.0221	1	2	1	0	0	0	0	0	0	0	0	0	0	0	0	1.199	2.021	1	1	1	0										51.81
033	39	1	29.0548	2	0	0	0	0	0	0	0	0	0	0	0	0	0	0	2.929	0.429	0	1	1	0										0
034	42	1	28.9051	2	2	0	0	0	0	0	0	0	0	0	0	0	0	0	0.296	0.125	0	0	0	0
035	54	0	20.9566	2	0	0	0	0	0	0	0	0	0	0	0	0	0	0	0.566	0.254	0	0	0	0
036	60	0	20.3125	1	2	1	1	0	0	0	0	0	0	0	1	0	0	0	0.869	1.779	1	1	1	0										43.77
037	44	0	25.5978	2	0	0	1	1	0	0	0	0	0	0	0	0	0	0	0.541	0.242	0	0	0	0
038	53	0	38.1039	2	0	1	1	0	0	1	0	0	0	0	0	0	0	0	1.827	3.513	1	1	1	0										94.46
039	58	0	30.4705	2	0		0	0	0	0	0	0	0	0	0	0	0	0	0.474	2.365	1	0	1	1
040	42	0	26.3702	2	0	0	0	0	0	0	0	0	0	0	0	0	0	0	23.81	8.079	1	1	1	0
041	42	1	22.0932	2	0	0	0	0	0	0	0	0	0	0	0	0	0	0	0.486	0.225	0	0	0	0	6.6	2.2	0.4	4	108	3.73	33.7	205	8	0
042	40	0	33.8972	2	0	0	1	0	0	0	0	0	0	0	0	1	0	0	0.427	0.394	0	0	0	0	8.3	2.6	0.5	5.2	129	4.49	37.9	158	7.1	0	0.0248139	0.115869
043	41	1	27.6361	1	2	0	1	0	1	0	0	0	0	0	0	0	0	0	3.068	2.712	1	1	1	0	2.7	1.2	0.1	1.4	121	3.85	37.4	103	7.5	58.01	0.0297767	0.0629723
044	27	0	22.6562	1	0	1	1	0	0	0	0	0	0	0	0	1	0	0	3.086	1.831	1	1	1	0	4.3	2.3	0.3	1.7	132	4.36	40.6	153	6.9	70.35	0.0198511	0.0806045
045	53	0	25.0657	1	2	0	1	0	0	0	0	0	0	0	1	0	0	0	16.591	8.839	1	1	1	0	3.7	1.1	0.2	2.4	116	3.82	34.7	173	7.7	99.65	0.0421836	0.108312
046	44	1	25.1808	2	2	0	0	0	0	0	0	0	0	0	0	0	0	0	0.791	0.263	0	0	0	0	6	1.7	0.3	4	133	4.43	39.8	159	6.7	0	0.0372208	0.0654912
047	30	1	24.1633	2	0	1	0	0	0	0	0	0	0	0	0	0	0	0	1.714	0.962	1	1	1	0	3.7	1.3	0.2	2.2	136	4.61	41.3	153	8.4	4.81	0.0223325	0.0579345
048	40	0	20.898	2	0	0	0	0	0	0	0	0	0	0	0	0	0	0	0.514	0.284	0	0	0	0	2.4	0.9	0.2	1.3	95	4.08	32.1	149	7.1	0	0.0223325	0.0780856
049	50	0	21.7784	1	0	1	1	0	0	0	0	0	0	0	0	1	0	0	1.814	1.352	1	1	1	0	4	1.2	0.3	2.5	125	4.22	37.9	116	9.7	13.1	0.0397022	0.629723
050	37	0	22.5466	2	0	0	1	0	0	0	0	0	0	0	0	0	0	1	0.659	0.25	0	0	0	0	4	2	0.2	1.8	122	3.77	37.4	145	6.7	0	0.0794045	0.707809
051	71	0	25.9107	2	0	1	0	0	0	0	0	0	0	0	0	0	0	0	1.964	1.87	1	1	1	0	5.5	1.7	0.4	3.4	121	3.98	36.2	167	7.8	13.63	0.593052	4.28715
052	67	1	26.2917	2	2	0	1	0	0	0	0	0	1	0	0	0	0	1	12	1.326	1	1	1	0	5.3	1.4	0.3	3.6	99	3.45	29.7	162	7.9	42.23	0.101737	6.97985
053	64	0	28.764	1	0	0	1	0	1	1	0	0	0	0	1	1	0	0	0.563	0.132	0	0	0	0	2.8	0.9	0.1	1.8	62	2.14	18.3	155	8.2
054	35	0	24.1415	1	2	0	0	0	0	0	0	0	0	0	0	0	0	0	1.045	0.125	0	1	1	0	4.1	1.4	0.1	2.6	116	3.58	32.6	142	6.8
055	45	1	24.093	1	0	1	0	0	0	0	0	0	0	0	0	0	0	0	1.545	0.788	0	1	1	1	2	0.8	0.1	1.1	52	1.63	15.1	127	6.9	0	0.0744417	0.0100756
056	54	0	25.5296	2	0	0	0	0	0	0	0	0	0	0	0	0	0	0	2.074	0.729	0	1	1	0	4.2	1.7	0.5	2	111	3.69	33	187	7.1
057	32	1	23.6713	1	2	0	0	0	0	0	0	0	0	0	0	0	0	0	0.395	0.216	0	0	0	0	4.6	1.6	0.3	2.7	110	3.54	32.8	189	7	0	0.114144	3.87154
058	42	1	25.8264	2	0	0	0	0	0	0	0	0	0	0	0	0	0	0	2.373	1.059	1	1	1	0	7	1.7	0.6	4.7	107	3.4	32.2	216	7.3	3.95	0.0471464	1.29219
059	53	1	22.8571	1	2	0	0	0	0	0	0	0	0	0	0	0	0	0	0.395	0.271	0	0	0	0	5.8	1.7	0.4	3.7	54	2.98	18.6	233	7.3	0	0.0347395	0.972292
060	51	0	30.4272	1	2	1	1	1	1	0	0	0	0	0	0	0	0	0	6.273	3.28	1	1	1	0	5.2	1.4	0.2	3.6	101	3.18	30.4	192	6.7	64.62	0.104218	3.32746
061	35	0	18.5178	2	1	0	1	0	0	0	0	0	0	0	0	1	0	0	0.364	0.199	0	0	0	0	6	2.4	0.4	3.2	120	3.96	34.6	322	7		0.0397022	1.63476
062	44	0	21.9671	2	1	1	0	0	0	0	0	0	0	0	0	0	0	0	1.85	4.559	1	1	1	0	4.9	1.6	0.3	3	134	4.75	39.3	203	9.1	0	3.31266	22.67
063	63	0	25.0399	2	1	1	0	0	0	0	0	0	0	0	0	0	0	0	1.632	0.64	0	1	1	0	5.8	1.8	0.5	3.5	159	5.09	46	311	7.7	56.49	0.0347395	0.279597
064	35	1	26.2346	2	0	1	1	0	0	0	0	0	0	0	0	0	0	1	4.186	2.606	1	1	1	0	5.8	3.5	0.3	2	133	4.13	38.6	83	9.5	12.57	0.637717	6.72544
065	64	1	25.9516	1	0	1	0	0	0	0	0	0	0	0	0	0	0	0	5.68	0.125	0	1	1	0	7.9	2.4	0.7	4.8	152	4.79	44.8	233	8
066	67	1	25.1808	1	0	0	1	0	0	0	0	0	0	0	0	0	1	0	2.582	7.441	1	1	1	0	5	1.9	0.5	2.6	143	4.3	41.7	198	7.8	52.2	0.364764	0.423174
067	56	1	25.3086	1	0	1	0	0	0	0	0	0	0	0	0	0	0	0	3.8	1.038	1	1	1	0	7.5	2.1	0.7	4.7	122	4.24	37	291	8.2	91.14	0.0744417	0.743073
068	28	0	17.3745	2	2		0	0	0	0	0	0	0	0	0	0	0	0	1.236	0.898	1	1	1	0	6.4	2.4	0.5	3.5	129	4.48	38.7	217	10	46.44	0.151365	1.32242
069	30	0	23.7954	1	0		0	0	0	0	0	0	0	0	0	0	0	0	2.41	0.432	0	1	1	0	4.4	1.9	0.4	2.1	121	3.76	36.6	194	8.5
070	44	0	24.4905	1	0	0	1	0	0	0	0	0	0	0	0	0	0	1	0.932	0.403	0	1	1	0	5.7	1.8	0.5	3.4	136	4.44	39.6	346	7.8	35.61	0.126551	2.08564
071	38	0	22.7615	1	0	1	1	0	0	0	0	0	0	0	0	1	0	1	3.205	5.496	1	1	1	0	8.1	2.2	0.9	5	136	4.73	41.3	365	7.9	0	0.08933	1.35516
072	39	0	24.7409	2	2		0	0	0	0	0	0	0	0	0	0	0	0	0.257	0.206	0	0	0	0	7.1	2.7	0.6	3.8	131	4.86	39.9	225	9.5
073	50	0	24.8358	1	2	0	0	0	0	0	0	0	0	0	0	0	0	0	0.285	0.142	0	0	0	0	7	1.7	0.5	4.8	133	4.32	39.9	233	8.6	64.87	0.0645161	0.72796
074	43	0	25.2363	1	2	0	0	0	0	0	0	0	0	0	0	0	0	0	1.213	0.811	1	1	1	0	6.3	2	0.6	3.7	113	4.33	34.5	277	8.3	0	0.513648	6.25189
075	47	0	28.2284	1	0	0	1	0	1	0	0	0	0	0	0	1	0	0	0.971	0.127	0	1	1	0	9.5	3	0.7	5.8	164	5.1	47.6	222	8.4
076	47	1		1	0		0	0	0	0	0	0	0	0	0	0	0	0	3.823	0.153	0	1	1	0	8.6	2.8	0.9	4.9	144	4.93	43.7	215	8.1
077	43	0		1	0		0	0	0	0	0	0	0	0	0	0	0	0	1.96	0.305	0	1	1	0	11.2	5.7	0.7	4.8	148	4.55	42.8	101	9.3
078	63	0	31.6032	2	0	0	0	0	0	0	0	0	0	0	0	0	0	0	0.349	0.146	0	0	0	0	4.8	2.3	0.3	2.2	136	4.31	41.1	298	8.1
079	44	0	24.3141	1	0	0	1	0	0	0	0	1	0	0	0	0	0	1	5.318	1.19	1	1	1	0	4.5	1.4	0.5	2.6	127	4.18	36.5	261	8.2	16.16	0.238213	2.09572
080	45	0	20.5049	1	0	0	1	1	0	0	0	0	0	0	1	0	0	0	10.854	0.179	0	1	1	0	5.2	1.5	0.4	3.3	111	4.03	34	278	8.6	16	0.0471464	6.39043
081	41	0	23.8751	1	0	0	0	0	0	0	0	0	0	0	0	0	0	0	1.332	0.318	0	1	1	0	8.1	2.4	0.9	4.8	97	4.22	30.4	350	8.5	0	0.0794045	0.957179
082	36	0	16.8525	1	0		0	0	0	0	0	0	0	0	0	0	0	0	2.754	0.122	0	1	1	0	9.6	3.5	1	5.1	136	4.44	39.5	243	7.9
083	24	0	36.738	1	0	1	0	0	0	0	0	0	0	0	0	0	0	0	5.365	5.312	1	1	1	0	6.1	1.7	0.4	4	120	4.37	37	253	9.5
084	31	0	23.4236	1	0	1	1	0	0	0	0	0	0	0	0	1	0	1	0.479	3.415	1	0	1	1	7.8	2.4	0.6	4.8	107	4.06	32.8	229	9
085	41	0	26.398	1	0		0	0	0	0	0	0	0	0	0	0	0	0	0.45	0.532	0	0	0	0
086	36	0		2	0		0	0	0	0	0	0	0	0	0	0	0	0	3.484	0.403	0	1	1	0
087	34	0	25.5102	1	0	0	1	0	0	0	0	0	0	0	1	0	0	0	1.733	0.424	0	1	1	0
088	38	1	21.3599	2	1	0	1	0	0	0	0	0	0	0	0	0	0	1	1.839	1.197	1	1	1	0
089	41	0	40.7455	2	0	1	0	0	0	0	0	0	0	0	0	0	0	0	23.81	0.139	0	1	1	0
090	30	0	23.4375	1	0	0	0	0	0	0	0	0	0	0	0	0	0	0	1.251	0.422	0	1	1	0
091	59	0	25.0657	2	0	1	0	0	0	0	0	0	0	0	0	0	0	0	23.81	8.472	1	1	1	0
092	25	0	23.939	1	1	0	0	0	0	0	0	0	0	0	0	0	0	0	0.622	0.765	0	0	0	0
093	30	0	20.2395	1	2	1	0	0	0	0	0	0	0	0	0	0	0	0	23.81	5.544	1	1	1	0
094	28	0	30.0215	1	2	1	1	1	0	0	0	0	0	0	1	0	0	0	2.378	5.751	1	1	1	0
095	70	1	25.7276	2	0	1	1	1	0	0	0	0	0	0	0	1	0	0	23.81	8.938	1	1	1	0
096	50	0	27.5482	2	2	1	1	1	0	0	0	0	0	0	1	0	0	0		9.094	1		1	0
097	29	0	19.7232	2	2	0	0	0	0	0	0	0	0	0	0	0	0	0	0.325	0.122	0	0	0	0
098	69	0	30.116	2	0	0	1	1	0	0	0	0	0	0	0	0	0	0	0.392	0.168	0	0	0	0
099	60	1	39.4521	2	0	1	1	0	1	0	0	0	0	0	0	0	0	0	23.81	0.595	0	1	1	0
100	36	0	20.4	1	0	1	1	0	0	0	0	0	0	0	0	0	0	1		0.241	0			0
